# Supplementary material for: A new genus and species (Cornucollis gen. n. masoalensis sp. n.) of praying mantis from northern Madagascar (Mantodea, Iridopterygidae, Tropidomantinae)
Source: Zookeys. 2016 Jan 21;(556):65–81. doi: 10.3897/zookeys.556.6906 (PMC4740872; doi:10.3897/zookeys.556.6906)
Supplement: XML Treatment for Cornucollis [file zookeys.556.6906-treatment1.xml]

<!DOCTYPE tp:taxon-treatment
  PUBLIC "-//TaxonX//DTD Taxonomic Treatment Publishing DTD v0 20100105//EN" "tax-treatment-NSO.dtd">
<tp:taxon-treatment xmlns:tp="http://www.plazi.org/taxpub"><tp:treatment-meta><kwd-group><label>Taxon classification</label><kwd><named-content content-type="kingdom">Animalia</named-content></kwd><kwd><named-content content-type="order">Mantodea</named-content></kwd><kwd><named-content content-type="family">Iridopterygidae</named-content></kwd></kwd-group><mixed-citation publication-type="journal"><person-group><name><surname>Brannoch</surname><given-names>Sydney K.</given-names></name><name><surname>Svenson</surname><given-names>Gavin J.</given-names></name></person-group><article-title>A new genus and species (<italic><tp:taxon-name><tp:taxon-name-part taxon-name-part-type="genus">Cornucollis</tp:taxon-name-part></tp:taxon-name></italic> gen. n. <italic><tp:taxon-name><tp:taxon-name-part taxon-name-part-type="species">masoalensis</tp:taxon-name-part></tp:taxon-name></italic> sp. n.) of praying mantis from northern Madagascar (<tp:taxon-name><tp:taxon-name-part taxon-name-part-type="order">Mantodea</tp:taxon-name-part></tp:taxon-name>, <tp:taxon-name><tp:taxon-name-part taxon-name-part-type="family">Iridopterygidae</tp:taxon-name-part></tp:taxon-name>, <tp:taxon-name><tp:taxon-name-part taxon-name-part-type="subfamily">Tropidomantinae</tp:taxon-name-part></tp:taxon-name>)</article-title><source>Zookeys</source><day>21</day><month>1</month><year>2016</year><volume>2016</volume><issue>556</issue><fpage>65</fpage><lpage>81</lpage><pub-id pub-id-type="doi">10.3897/zookeys.556.6906</pub-id></mixed-citation></tp:treatment-meta><tp:nomenclature><tp:taxon-name>
              <tp:taxon-name-part taxon-name-part-type="genus">Cornucollis</tp:taxon-name-part>
              <object-id xmlns:xlink="http://www.w3.org/1999/xlink" content-type="zoobank" xlink:type="simple">http://zoobank.org/EFDDB230-86BA-40FE-A684-21D43C0131DF</object-id>
            </tp:taxon-name><tp:taxon-status xmlns:xlink="http://www.w3.org/1999/xlink" xlink:type="simple">gen. n.</tp:taxon-status></tp:nomenclature><tp:treatment-sec sec-type="Etymology"><title>Etymology.</title><p>We name the genus for the horn-like projections that extend from the lateral cervical sclerites of the cervical region.</p></tp:treatment-sec><tp:treatment-sec sec-type="Diagnosis"><title>Diagnosis.</title><p>Compound eyes conical; cranial vertex concave with slight juxtaocular bulges. Ventral cervical sclerite present, arcuate; lateral cervical sclerites with blunted, horn-like mediolateral projection directed laterad. Pronotum relatively broad anteriorly but narrowly tapered in the posterior half of the metazone; pronotum with slight lateral cuticular expansions; pronotal medial keel distinctly elevated, traversing the entire length of the pronotum. Forefemora with 4 posteroventral spines and 3 discoidal spines; foretibial posteroventral spines procumbent.</p></tp:treatment-sec><tp:treatment-sec sec-type="Type species"><title>Type species.</title><p>
              <italic><tp:taxon-name><tp:taxon-name-part taxon-name-part-type="genus">Cornucollis</tp:taxon-name-part> <tp:taxon-name-part taxon-name-part-type="species">masoalensis</tp:taxon-name-part></tp:taxon-name></italic> sp. n. here described.</p></tp:treatment-sec></tp:taxon-treatment>
