# Supplementary material for: A new genus and species (Cornucollis gen. n. masoalensis sp. n.) of praying mantis from northern Madagascar (Mantodea, Iridopterygidae, Tropidomantinae)
Source: Zookeys. 2016 Jan 21;(556):65–81. doi: 10.3897/zookeys.556.6906 (PMC4740872; doi:10.3897/zookeys.556.6906)
Supplement: XML Treatment for Cornucollis masoalensis [file zookeys.556.6906-treatment2.xml]

<!DOCTYPE tp:taxon-treatment
  PUBLIC "-//TaxonX//DTD Taxonomic Treatment Publishing DTD v0 20100105//EN" "tax-treatment-NSO.dtd">
<tp:taxon-treatment xmlns:tp="http://www.plazi.org/taxpub"><tp:treatment-meta><kwd-group><label>Taxon classification</label><kwd><named-content content-type="kingdom">Animalia</named-content></kwd><kwd><named-content content-type="order">Mantodea</named-content></kwd><kwd><named-content content-type="family">Iridopterygidae</named-content></kwd></kwd-group><mixed-citation publication-type="journal"><person-group><name><surname>Brannoch</surname><given-names>Sydney K.</given-names></name><name><surname>Svenson</surname><given-names>Gavin J.</given-names></name></person-group><article-title>A new genus and species (<italic><tp:taxon-name><tp:taxon-name-part taxon-name-part-type="genus">Cornucollis</tp:taxon-name-part></tp:taxon-name></italic> gen. n. <italic><tp:taxon-name><tp:taxon-name-part taxon-name-part-type="species">masoalensis</tp:taxon-name-part></tp:taxon-name></italic> sp. n.) of praying mantis from northern Madagascar (<tp:taxon-name><tp:taxon-name-part taxon-name-part-type="order">Mantodea</tp:taxon-name-part></tp:taxon-name>, <tp:taxon-name><tp:taxon-name-part taxon-name-part-type="family">Iridopterygidae</tp:taxon-name-part></tp:taxon-name>, <tp:taxon-name><tp:taxon-name-part taxon-name-part-type="subfamily">Tropidomantinae</tp:taxon-name-part></tp:taxon-name>)</article-title><source>Zookeys</source><day>21</day><month>1</month><year>2016</year><volume>2016</volume><issue>556</issue><fpage>65</fpage><lpage>81</lpage><pub-id pub-id-type="doi">10.3897/zookeys.556.6906</pub-id></mixed-citation></tp:treatment-meta><tp:nomenclature><tp:taxon-name>
              <tp:taxon-name-part taxon-name-part-type="genus">Cornucollis</tp:taxon-name-part>
              <tp:taxon-name-part taxon-name-part-type="species">masoalensis</tp:taxon-name-part>
              <object-id xmlns:xlink="http://www.w3.org/1999/xlink" content-type="zoobank" xlink:type="simple">http://zoobank.org/53024945-5633-4B20-AA94-2407DC74F0F1</object-id>
            </tp:taxon-name><tp:taxon-status xmlns:xlink="http://www.w3.org/1999/xlink" xlink:type="simple">sp. n.</tp:taxon-status></tp:nomenclature><tp:treatment-sec sec-type="Type"><title>Type.</title><p>Holotype ♂ – Madagascar, Masoala, Tampolo battage canopée, 3–XI–2001, H. Barrios &amp; D. Randriamasimanana (Muséum national d’Histoire naturelle, Paris, France).</p></tp:treatment-sec><tp:treatment-sec sec-type="Diagnosis"><title>Diagnosis.</title><p>Small and relatively slender with dorsoventrally compressed cranium and likewise compressed, conical compound eyes. Pronotum length more than twice the width, relatively broad, with a slightly expanded lateral margin and deep tapering in the posterior half of the metazone; pronotal medial keel distinctly elevated, traversing the length of the pronotum. Cervical region with ventral sclerite; lateral cervical sclerite with a slightly blunted, horn-like mediolateral projection directed laterad. Anteroventral femoral spines with spineless region between distal penultimate and ultimate spine. Foretibial posteroventral spines procumbent. Forefemora = 3DS/10AvS/4PvS; Foretibiae = 12AvS/15PvS. Wings well-developed. Male genital complex with processo apical (<bold>paa</bold>) relatively smooth; lobo membranoso (<bold><abbrev xmlns:xlink="http://www.w3.org/1999/xlink" xlink:title="lobo membranoso" xlink:type="simple">loa</abbrev></bold>) with sclerotized region of crenulation on the posterior margin; ventral sclerotization of the left phallomere complex (<italic>i.e.</italic> the ventral phallomere) (<bold><abbrev xmlns:xlink="http://www.w3.org/1999/xlink" xlink:title="ventral sclerotization of the left phallomere complex i.e., the ventral phallomere" xlink:type="simple">L4A</abbrev></bold>) without granulation, with a distinct lateral outgrowth on both the dextral and sinistral margins, the posterior margin tapering into a narrow distal process (<bold><abbrev xmlns:xlink="http://www.w3.org/1999/xlink" xlink:title="narrow distal process" xlink:type="simple">pda</abbrev></bold>); right phallomere (<bold><abbrev xmlns:xlink="http://www.w3.org/1999/xlink" xlink:title="right phallomere" xlink:type="simple">R1</abbrev></bold>) features a right arm (<bold><abbrev xmlns:xlink="http://www.w3.org/1999/xlink" xlink:title="right arm" xlink:type="simple">bm</abbrev></bold>) with a sclerotized, acuminate outgrowth.</p><!--PageBreak--></tp:treatment-sec><tp:treatment-sec sec-type="Description"><title>Description.</title><p>
              <bold><italic>Male</italic>.
              </bold> <italic>Holotype</italic>. Body length 24.22 mm; pronotum length 4.87; prozone length 1.98; pronotum width 2.18; pronotum narrow width 1.38; head width 4.22; head vertex to clypeus 1.61; frons width 1.4; frons height 0.31; prothoracic femur length 5.94; mesothoracic femur length 5.7; mesothoracic tibia length 3.38; mesothoracic tarsus length 3.022; metathoracic femur length 6.07; metathoracic tibia length 5.82; metathoracic tarsus length 4.61.</p><p>
              <italic>Head</italic> (Fig. <xref ref-type="fig" rid="F2">2</xref>). Patch of darkly colored speckles present on either side of the parietal sutures, near the vertical margin. Hypognathous. Juxtaocular bulges present, highlighted by parietal sutures. Head dorsoventrally compressed with likewise compressed, laterally conical compound eyes with blunted posterolateral margins. Cranial vertical margin margin is variably ciliated and cosinusoidal, the medial region strongly concave. Four gently sloping carinal ridges on the vertex (two of which originate from the mid-vertex, the other two originate from the mid-ocular region) converge into an elevation on the posteromedial vertex in the shape of a truncated pyramid, which is slightly bisected apically by the coronal suture. Vertex slightly concave posterior to the lateral, paired ocelli. Ocelli are situated atop an ocellar hill (<italic>i.e.</italic>, an elevated region of cuticle). Lateral, paired ocelli are larger in size, amber in color, and relatively more oblong than the unpaired, median ocellus which is relatively smaller, yellow, and approximately spherical. Lower frons transverse, the anterior margins of the structure closely abutting the posterior half of the circumantennal sclerites and the posterior half of the unpaired, median ocellus. Clypeus broad. Labrum approximately rounded along the anterior margin. Maxillary and labial palpi pale. Compound eye pigmentation darker than cuticle of the cranium. Antennae long and filiform, lightly ciliated, tapered distally.</p><fig id="F2" position="float" orientation="portrait"><label>Figure 2.</label><caption><p>Illustration of anterior perspective of the cranium of <italic><tp:taxon-name><tp:taxon-name-part taxon-name-part-type="genus">Cornucollis</tp:taxon-name-part> <tp:taxon-name-part taxon-name-part-type="species">masoalensis</tp:taxon-name-part></tp:taxon-name></italic> gen.n., sp. n., male (scale bar = 1 mm).</p></caption><graphic xmlns:xlink="http://www.w3.org/1999/xlink" xlink:href="zookeys-556-065-g002.jpg" position="float" orientation="portrait" xlink:type="simple" id="oo_74011.jpg"/></fig><p>
              <italic>Thorax</italic>. Pronotum broad (Fig. <xref ref-type="fig" rid="F3">3</xref>); socketed setae project from perimeter. <abbrev xmlns:xlink="http://www.w3.org/1999/xlink" xlink:type="simple"><def><p>Lateral margin of the pronotum </p></def>(LMP)</abbrev> relatively expanded around the circumference of the prozone and anterior metazone; <abbrev xmlns:xlink="http://www.w3.org/1999/xlink" xlink:title="Lateral margin of the pronotum" xlink:type="simple">LMP</abbrev> distinctly tapered in the posterior region of the metazone. Pronotal medial keel, elevated, traversing the length of pronotum. Region of pronotal medial keel is elevated, sloping down to <abbrev xmlns:xlink="http://www.w3.org/1999/xlink" xlink:title="Lateral margin of the pronotum" xlink:type="simple">LMP</abbrev>. Prozone with bilaterally symmetric sculpting, which taper to just prior to <abbrev xmlns:xlink="http://www.w3.org/1999/xlink" xlink:title="Lateral margin of the pronotum" xlink:type="simple">LMP</abbrev> expansion. Anterior metazone features a slight indentation on either side of the medial keel. Metazone posterior margin elevated into a shelf which extends slightly over the anterior margin of the mesothorax. The cervix bears lateral cervical sclerites and intercervical sclerites; one ventral cervical sclerite is present, arcuate, traversing the space between the lateral cervical sclerites (Fig. <xref ref-type="fig" rid="F4">4</xref>). The anterior portions of the lateral cervical sclerites extend just past the anterior-most region of the prozone and are lightly ciliated; Lateral cervical sclerite mediolateral margin features a distinct, horn-like acumination (Fig. <xref ref-type="fig" rid="F4">4</xref>). A furcasternal tubercle projects medially at the base of the T-shaped sclerite, posterior to the prothoracic coxae; surfaced with sternal hairs. DK hearing organ present on metathoracic ventral surface (See <xref ref-type="bibr" rid="B21">Yager and Svenson 2008</xref> for hearing organ description). Wings well-developed, extending beyond base of abdominalia, opaque; relatively long cilia project along anterior portion of costal margin and relatively short cilia densely surface both the dorsal and ventral wing surface.</p><fig id="F3" position="float" orientation="portrait"><label>Figure 3.</label><caption><p>Illustration of dorsal perspective of the pronotum of <italic><tp:taxon-name><tp:taxon-name-part taxon-name-part-type="genus">Cornucollis</tp:taxon-name-part> <tp:taxon-name-part taxon-name-part-type="species">masoalensis</tp:taxon-name-part></tp:taxon-name></italic> gen.n., sp. n., male (scale bar = 1 mm).</p></caption><graphic xmlns:xlink="http://www.w3.org/1999/xlink" xlink:href="zookeys-556-065-g003.jpg" position="float" orientation="portrait" xlink:type="simple" id="oo_74012.jpg"/></fig><fig id="F4" position="float" orientation="portrait"><label>Figure 4.</label><caption><p>Illustration of the cervical sclerites of <italic><tp:taxon-name><tp:taxon-name-part taxon-name-part-type="genus">Cornucollis</tp:taxon-name-part> <tp:taxon-name-part taxon-name-part-type="species">masoalensis</tp:taxon-name-part></tp:taxon-name></italic> gen.n., sp. n., male (scale bar = 1 mm). Abbreviations: <bold>ics</bold> = intercervical sclerites; <bold>lcs</bold> = lateral cervical sclerites; <bold>vcs</bold> = ventral cervical sclerite.</p></caption><graphic xmlns:xlink="http://www.w3.org/1999/xlink" xlink:href="zookeys-556-065-g004.jpg" position="float" orientation="portrait" xlink:type="simple" id="oo_74013.jpg"/></fig><!--PageBreak--><p>
              <italic>Prothoracic legs</italic>. Prothoracic legs are moderately surfaced with cilia and socketed setae. The forecoxae are long, extending past the base of the pronotum; postero- and anteroventral margins with socketed setae; apical lobes convergent with anterior lobe squared and posterior lobe rounded. Forefemora with a slightly arcuate dorsal margin that narrows distally. Posteroventral femoral spines robust and darkened at the apex, interspersed with cilia, socketed setae, and a row of crenulation along the posteroventral margin. Femoral genicular lobe with a moderately sized, slightly curved spine. Tibial spur groove deeply recessed, lying between first discoidal spine and the <!--PageBreak-->first anteroventral femoral spine. Anteroventral femoral spines alternate in size from medium to small in the following formation: IiIiIiIiII, with a spineless region between the distal penultimate and ultimate posteroventral femoral spines; spines darkened apically. The second discoidal spine is significantly longer than the first and third. Foretibiae moderately surfaced with cilia. Posteroventral tibial spines procumbent (Fig. <xref ref-type="fig" rid="F5">5</xref>); spines darkened apically; anteroventral tibial spines gradually elongate towards the tibial spur; spines darkened apically. Foretarsi unknown due to specimen damage. F= 3DS/10AvS/4PvS; T= 12AvS/15PvS.</p><fig id="F5" position="float" orientation="portrait"><label>Figure 5.</label><caption><p>Arrow indicates procumbent posteroventral foretibial spine arrangement of <italic><tp:taxon-name><tp:taxon-name-part taxon-name-part-type="genus">Cornucollis</tp:taxon-name-part> <tp:taxon-name-part taxon-name-part-type="species">masoalensis</tp:taxon-name-part></tp:taxon-name></italic> gen.n., sp. n., male (scale bar = 1 mm).</p></caption><graphic xmlns:xlink="http://www.w3.org/1999/xlink" xlink:href="zookeys-556-065-g005.jpg" position="float" orientation="portrait" xlink:type="simple" id="oo_74014.jpg"/></fig><p>
              <italic>Meso- and metathoracic legs</italic>. Meso- and metathoracic legs densely ciliated across surface. Posteroventral carina on the margin of the meso- and metafemora. Genicular lobes of the femora lacking spines. Tibiae tubular, featuring an apical lobe and two apical spurs. Tarsi 5-segmented with an enlarged penultimate euplantulae; darkened ungues.</p><p>
              <italic>Abdomen</italic>. Smooth, tubular, surface densely ciliated. Supraanal plate triangular, extremely narrow, ciliated; cerci long, ciliated, compressed, tapering to a point; subgenital plate terminating into two divergent rounded lobes, each featuring a short, ciliated stylus.</p><p>
              <italic>Genitalia</italic> (Fig. <xref ref-type="fig" rid="F6">6</xref>). Dorsal sclerotization of the left phallomeric complex (<italic>i.e.</italic>, the left phallomere) is fairly narrow anteriorly, broadening towards the posterior margin; anterior process (<bold>ap</bold>) of <bold>L4B</bold> is compact, recurved anteriorly; <bold>ap</bold> anterior margin heavily sclerotized; Apical process (<bold>paa</bold>) of <bold>L2</bold> is strongly dilated on the anterior margin of its visible “base,” recurved distally, narrow; <bold>paa</bold> with a rounded apical margin. Lobo membranoso (<bold><abbrev xmlns:xlink="http://www.w3.org/1999/xlink" xlink:title="lobo membranoso" xlink:type="simple">loa</abbrev></bold>) relatively short, a heavily sclerotized region of crenulation projects <!--PageBreak--><!--PageBreak-->from the posteromedial margin. Ventral sclerotization of the left phallomere complex (<italic>i.e.</italic>, the ventral phallomere) (<bold><abbrev xmlns:xlink="http://www.w3.org/1999/xlink" xlink:title="ventral sclerotization of the left phallomere complex i.e., the ventral phallomere" xlink:type="simple">L4A</abbrev></bold>) is narrow and rounded anteriorly, with a moderately sclerotized sinistral margin; <bold><abbrev xmlns:xlink="http://www.w3.org/1999/xlink" xlink:title="ventral sclerotization of the left phallomere complex i.e., the ventral phallomere" xlink:type="simple">L4A</abbrev></bold> medial sinistral margin features a distinct, broad outgrowth; <bold><abbrev xmlns:xlink="http://www.w3.org/1999/xlink" xlink:title="ventral sclerotization of the left phallomere complex i.e., the ventral phallomere" xlink:type="simple">L4A</abbrev></bold> posterior region tapers dextrally into a relatively narrow distal process (<bold><abbrev xmlns:xlink="http://www.w3.org/1999/xlink" xlink:title="narrow distal process" xlink:type="simple">pda</abbrev></bold>); <bold><abbrev xmlns:xlink="http://www.w3.org/1999/xlink" xlink:title="ventral sclerotization of the left phallomere complex i.e., the ventral phallomere" xlink:type="simple">L4A</abbrev></bold> posterodextral margin is broad; <bold><abbrev xmlns:xlink="http://www.w3.org/1999/xlink" xlink:title="ventral sclerotization of the left phallomere complex i.e., the ventral phallomere" xlink:type="simple">L4A</abbrev></bold> dextral margin moderately sclerotized with a relatively small outgrowth. Anterior apodeme (<bold>an</bold>) of <bold><abbrev xmlns:xlink="http://www.w3.org/1999/xlink" xlink:title="right phallomere" xlink:type="simple">R1</abbrev></bold> is significantly rounded anteriorly with a moderately sclerotized sinistral margin; processo ventrale sclerificato (<bold>pva</bold>) is strongly curved and slightly tumescent, the structure is heavily sclerotized along the posterior margin; piastra ventrale (<bold>pia</bold>) is relatively linear in shape with a slightly slanted anterior margin. <bold><abbrev xmlns:xlink="http://www.w3.org/1999/xlink" xlink:title="right phallomere" xlink:type="simple">R1</abbrev></bold> posterior region is narrow, lightly ciliated with a tapered, rounded posterior margin; the right arm (<bold><abbrev xmlns:xlink="http://www.w3.org/1999/xlink" xlink:title="right arm" xlink:type="simple">bm</abbrev></bold>) with a distinct anterior sclerotization that features an acuminate projection.</p><fig id="F6" position="float" orientation="portrait"><label>Figure 6.</label><caption><p>
          <italic><tp:taxon-name><tp:taxon-name-part taxon-name-part-type="genus">Cornucollis</tp:taxon-name-part> <tp:taxon-name-part taxon-name-part-type="species">masoalensis</tp:taxon-name-part></tp:taxon-name></italic> gen.n., sp.n male genital complex. Right phallomeric lobe and dorsal sclerotization of the left phallomeric complex (<italic>i.e.</italic>, the left phallomere) are pictured in the ventral perspective; the ventral sclerotization of the left phallomere complex (<italic>i.e.</italic>, the ventral phallomere) (<bold><abbrev xmlns:xlink="http://www.w3.org/1999/xlink" xlink:title="ventral sclerotization of the left phallomere complex i.e., the ventral phallomere" xlink:type="simple">L4A</abbrev></bold>) is shown in the dorsal perspective (scale bar = 1 mm). Abbreviations: <bold>an</bold> = anterior apodeme; <bold>ap</bold> = anterior process; <bold><abbrev xmlns:xlink="http://www.w3.org/1999/xlink" xlink:title="right arm" xlink:type="simple">bm</abbrev></bold> = right arm; <bold>L1, L2, L4B</bold> = a sub-sclerite of the dorsal sclerotization of the left phallomeric complex; <bold><abbrev xmlns:xlink="http://www.w3.org/1999/xlink" xlink:title="ventral sclerotization of the left phallomere complex i.e., the ventral phallomere" xlink:type="simple">L4A</abbrev></bold> = the ventral sclerotization of the left phallomeric complex; <bold><abbrev xmlns:xlink="http://www.w3.org/1999/xlink" xlink:title="lobo membranoso" xlink:type="simple">loa</abbrev></bold> = lobo membranoso; <bold>paa</bold> = apical process; <bold><abbrev xmlns:xlink="http://www.w3.org/1999/xlink" xlink:title="narrow distal process" xlink:type="simple">pda</abbrev></bold> = distal process; <bold>pia</bold> = piastra ventrale; <bold>pva</bold> = processo ventrale sclerificato; <bold><abbrev xmlns:xlink="http://www.w3.org/1999/xlink" xlink:title="right phallomere" xlink:type="simple">R1</abbrev></bold> = a sub-sclerite of the right phallomere; <bold>R3</bold> = a sub-sclerite of the right phallomere.</p></caption><graphic xmlns:xlink="http://www.w3.org/1999/xlink" xlink:href="zookeys-556-065-g006.jpg" position="float" orientation="portrait" xlink:type="simple" id="oo_74015.jpg"/></fig></tp:treatment-sec><tp:treatment-sec sec-type="Etymology"><title>Etymology.</title><p>This species is named for the Masoala peninsula of Madagascar, the region where the specimen was collected.</p></tp:treatment-sec><tp:treatment-sec sec-type="Natural history"><title>Natural history.</title><p>Specimen was collected in June in Tampolo, Masoala, Madagascar by beating the canopy of an unknown tree.</p></tp:treatment-sec><ref-list><ref id="B21"><mixed-citation xmlns:xlink="http://www.w3.org/1999/xlink" xlink:type="simple">
          <person-group><name name-style="western"><surname>Yager</surname><given-names>DD</given-names></name><name name-style="western"><surname>Svenson</surname><given-names>GJ</given-names></name></person-group> (<year>2008</year>) <article-title>Patterns of praying mantis auditory system evolution based on morphological, molecular, neurophysiological, and behavioural data.</article-title> <source>Biological Journal of the Linnean Society</source> <volume>94</volume>(<issue>3</issue>): <fpage>541</fpage>–<lpage>568</lpage>. doi: <ext-link xlink:type="simple" ext-link-type="doi" xlink:href="10.1111/j.1095-8312.2008.00996.x">10.1111/j.1095-8312.2008.00996.x</ext-link></mixed-citation></ref></ref-list></tp:taxon-treatment>
